# Supplementary material for: Predicting Hybrid Performances for Quality Traits through Genomic-Assisted Approaches in Central European Wheat
Source: PLoS One. 2016 Jul 6;11(7):e0158635. doi: 10.1371/journal.pone.0158635 (PMC4934823; doi:10.1371/journal.pone.0158635)
Supplement: S4 Table — (XLSX) [file pone.0158635.s009.xlsx]

## Sheet: Sheet1
S4 Table. Detailed information on markers with significant trait-association that could be successfully aligned to wheat coding sequence data.
Trait	Marker name	Sequence length (bp)	Chromosome position	Aligned CDS	Identity (%)	Note
Gluten content	IWA6877	54	3A 274.44cM	Traes_3AL_5027B584C.1	100	sp|Q8YQL2|CARB_NOSS1 ***-[5.707] Carbamoyl-phosphate synthase large chain IPR006275 (Carbamoyl-phosphate synthase, large subunit), IPR011607 (Methylglyoxal synthase-like domain), IPR011761 (ATP-grasp fold), IPR016185 (Pre-ATP-grasp domain)1
Gluten content	IWB2330	101	3A 269.13cM	Traes_3AS_9442E0834.1	100	AT1G35190.1 ***-[4.969] 2-oxoglutarate (2OG) and Fe(II)-dependent oxygenase superfamily protein LENGTH=329 IPR002283 (Isopenicillin N synthase), IPR026992 (Non-haem dioxygenase N-terminal domain), IPR027443 (Isopenicillin N synthase-like)
Gluten content	IWB2330	101	3A 269.13cM	Traes_3B_4C0BF0F2B.1	100	AT1G35190.1 ***-[4.991] 2-oxoglutarate (2OG) and Fe(II)-dependent oxygenase superfamily protein LENGTH=329 IPR002283 (Isopenicillin N synthase), IPR026992 (Non-haem dioxygenase N-terminal domain), IPR027443 (Isopenicillin N synthase-like)
Gluten content	IWB2330	101	3A 269.13cM	Traes_XX_52ECBEBA7.1	100	AT1G35190.1 ***-[4.962] 2-oxoglutarate (2OG) and Fe(II)-dependent oxygenase superfamily protein LENGTH=329 IPR002283 (Isopenicillin N synthase), IPR026992 (Non-haem dioxygenase N-terminal domain), IPR027443 (Isopenicillin N synthase-like)
Gluten content	IWB2330	101	3A 269.13cM	Traes_XX_0F71F1E8E.1	100	AT1G35190.1 ***-[4.96] 2-oxoglutarate (2OG) and Fe(II)-dependent oxygenase superfamily protein LENGTH=329 IPR002283 (Isopenicillin N synthase), IPR026992 (Non-haem dioxygenase N-terminal domain), IPR027443 (Isopenicillin N synthase-like)
Gluten content	IWA2618	201	3A 280.36cM	Traes_3AL_C0D1C4403.1	100	AT2G13560.1 ***-[2.654] NAD-dependent malic enzyme 1 LENGTH=623 IPR001891 (Malic oxidoreductase)
Gluten content	IWB10336	101	3A 280.36cM	Traes_3DL_F79CCAE00.1	100	AT2G13680.1 ***-[2.371] callose synthase 5 LENGTH=1923 IPR003440 (Glycosyl transferase, family 48)
Gluten content	IWB10336	101	3A 280.36cM	Traes_3AL_77A608609.1	100	AT2G13680.1 ***-[2.371] callose synthase 5 LENGTH=1923 IPR003440 (Glycosyl transferase, family 48), IPR026899 (1,3-beta-glucan synthase subunit FKS1-like, domain-1)
Gluten content	IWB30893	101	4B 178.41cM	Traes_4BS_01F7AC2E3.1	100	sp|Q69ZF3|GBA2_MOUSE ***-[3.579] Non-lysosomal glucosylceramidase IPR006775 (Glucosylceramidase), IPR018247 (EF-Hand 1, calcium-binding site), IPR024462 (Beta-glucosidase, GBA2 type, N-terminal)
Gluten content	IWB7165	101	3A 218.69cM	Traes_3AS_109366C4A.1	100	AT3G06400.3 ***-[1.941] chromatin-remodeling protein 11 LENGTH=1057 IPR001650 (Helicase, C-terminal), IPR009057 (Homeodomain-like), IPR015194 (ISWI HAND domain), IPR027417 (P-loop containing nucleoside triphosphate hydrolase)
Gluten content	IWA2978	201	3B 323.92cM	Traes_3B_80B2632B4.1	99	AT1G02850.4 ***-[2.629] beta glucosidase 11 LENGTH=521 IPR001360 (Glycoside hydrolase, family 1), IPR017853 (Glycoside hydrolase, superfamily)
Gluten content	IWA8526	101	3A 274.44cM	Traes_1BL_25C4501BF.1	100	AT2G21270.3 *-*-[3.553] ubiquitin fusion degradation 1 LENGTH=340 IPR004854 (Ubiquitin fusion degradation protein UFD1)8
Gluten content	IWA1998	201	3A 284.21cM	Traes_XX_D2C453C15.1	99.5	AT3G07330.1 ***-[2.097] Cellulose-synthase-like C6 LENGTH=6829
Gluten content	IWA1998	201	3A 284.21cM	Traes_XX_B5D035C17.1	99.5	AT3G07330.1 ***-[2.252] Cellulose-synthase-like C6 LENGTH=682
Kernel hardness	IWB54831	101	2B	Traes_2BS_9C5E6C127.1	100	AT3G52850.1 ***-[3.795] vacuolar sorting receptor homolog 1 LENGTH=623 IPR003137 (Protease-associated domain, PA), IPR018097 (EGF-like calcium-binding, conserved site)1
Kernel hardness	IWB74228	101	4B 46.43cM	Traes_4BS_09DB6752D.1	100	sp|Q80TM6|R3HD2_MOUSE *-*-[2.343] R3H domain-containing protein 2 IPR001374 (Single-stranded nucleic acid binding R3H), IPR024771 (SUZ domain), IPR024773 (R3H domain-containing protein, viridiplantae)2
Kernel hardness	IWB74123	101	7A 125.94cM	Traes_7AS_779E8A5D2.1	100	AT4G17720.1 ***-[2.909] RNA-binding (RRM/RBD/RNP motifs) family protein LENGTH=3133
Kernel hardness	IWB74123	101	7A 125.94cM	Traes_7DS_2A86DD9C8.1	100	AT4G17720.1 ***-[2.874] RNA-binding (RRM/RBD/RNP motifs) family protein LENGTH=313 IPR012677 (Nucleotide-binding, alpha-beta plait)
Kernel hardness	IWB74123	101	7A 125.94cM	Traes_XX_82902FBC31.1	100	AT4G17720.1 ***-[2.87] RNA-binding (RRM/RBD/RNP motifs) family protein LENGTH=313 IPR012677 (Nucleotide-binding, alpha-beta plait)
Kernel hardness	IWB74123	101	7A 125.94cM	Traes_XX_82902FBC3.1	100	AT4G17720.1 ***-[2.87] RNA-binding (RRM/RBD/RNP motifs) family protein LENGTH=313 IPR012677 (Nucleotide-binding, alpha-beta plait)
Kernel hardness	IWA2545	201	7D 207.41cM	Traes_7DS_E0D29BF7D1.1	100	AT1G68530.1 ***-[3.759] 3-ketoacyl-CoA synthase 6 LENGTH=497 IPR012392 (Very-long-chain 3-ketoacyl-CoA synthase), IPR016039 (Thiolase-like)4
Kernel hardness	IWB10582	101	1B 415.34cM	Traes_1BL_2C5C5E536.1	100	AT4G34980.1 ***-[2.164] subtilisin-like serine protease 2 LENGTH=764 IPR015500 (Peptidase S8, subtilisin-related)5
Kernel hardness	IWB41295	101	2D 133.17cM	Traes_2DS_CA2EF8F2A.1	100	AT3G14270.1 *-*-[2.517] phosphatidylinositol-4-phosphate 5-kinase family protein LENGTH=1791 IPR002423 (Chaperonin Cpn60/TCP-1), IPR002498 (Phosphatidylinositol-4-phosphate 5-kinase, core), IPR027409 (GroEL-like apical domain), IPR0274846
Kernel hardness	IWB41295	101	2D 133.17cM	Traes_2AS_7C18F8EF6.1	100	AT3G14270.1 *-*-[3.554] phosphatidylinositol-4-phosphate 5-kinase family protein LENGTH=1791 IPR002423 (Chaperonin Cpn60/TCP-1), IPR002498 (Phosphatidylinositol-4-phosphate 5-kinase, core), IPR027409 (GroEL-like apical domain), IPR027483 (Phosphatidylinositol-4-phosphate 5-kinase, C-terminal), IPR027484 (Phosphatidylinositol-4-phosphate 5-kinase, N-terminal domain)
Kernel hardness	IWB7857	101	Not mapped	Traes_XX_F180D2C6A.1	99	AT5G39410.1 ***-[2.342] Saccharopine dehydrogenase LENGTH=454 IPR005097 (Saccharopine dehydrogenase / Homospermidine synthase)
Kernel hardness	IWB7857	101	Not mapped	Traes_XX_8884510B4.1	99	AT5G39410.1 ***-[2.343] Saccharopine dehydrogenase LENGTH=454 IPR005097 (Saccharopine dehydrogenase / Homospermidine synthase)
Protein content	IWB2330	101	3A 269.13cM	Traes_3AS_9442E0834.1	100	AT1G35190.1 ***-[4.969] 2-oxoglutarate (2OG) and Fe(II)-dependent oxygenase superfamily protein LENGTH=329 IPR002283 (Isopenicillin N synthase), IPR026992 (Non-haem dioxygenase N-terminal domain), IPR027443 (Isopenicillin N synthase-like)
Protein content	IWB2330	101	3A 269.13cM	Traes_3B_4C0BF0F2B.1	100	AT1G35190.1 ***-[4.991] 2-oxoglutarate (2OG) and Fe(II)-dependent oxygenase superfamily protein LENGTH=329 IPR002283 (Isopenicillin N synthase), IPR026992 (Non-haem dioxygenase N-terminal domain), IPR027443 (Isopenicillin N synthase-like)
Protein content	IWB2330	101	3A 269.13cM	Traes_XX_52ECBEBA7.1	100	AT1G35190.1 ***-[4.962] 2-oxoglutarate (2OG) and Fe(II)-dependent oxygenase superfamily protein LENGTH=329 IPR002283 (Isopenicillin N synthase), IPR026992 (Non-haem dioxygenase N-terminal domain), IPR027443 (Isopenicillin N synthase-like)
Protein content	IWB2330	101	3A 269.13cM	Traes_XX_0F71F1E8E.1	100	AT1G35190.1 ***-[4.96] 2-oxoglutarate (2OG) and Fe(II)-dependent oxygenase superfamily protein LENGTH=329 IPR002283 (Isopenicillin N synthase), IPR026992 (Non-haem dioxygenase N-terminal domain), IPR027443 (Isopenicillin N synthase-like)
Protein content	IWA6877	201	3A 274.44cM	Traes_3AL_5027B584C.1	100	sp|Q8YQL2|CARB_NOSS1 ***-[5.707] Carbamoyl-phosphate synthase large chain IPR006275 (Carbamoyl-phosphate synthase, large subunit), IPR011607 (Methylglyoxal synthase-like domain), IPR011761 (ATP-grasp fold), IPR016185 (Pre-ATP-grasp domain)
Protein content	IWB74975	101	3A 47.94cM	Traes_3AS_5DE4D03F0.1	100	AT5G37810.1 *-*-[0.816] NOD26-like intrinsic protein 4;1 LENGTH=283 IPR000425 (Major intrinsic protein), IPR023271 (Aquaporin-like) 1
Protein content	IWB74547	101	1B	Traes_1BL_3FC79026A.1	100	sp|Q9UNW9|NOVA2_HUMAN ***-[3.489] RNA-binding protein Nova-2 IPR004087 (K Homology domain)2
Protein content	IWB74547	101	1B	Traes_XX_71DC87DA3.1	100	sp|P57721|PCBP3_HUMAN *-*-[1.111] Poly(rC)-binding protein 3 IPR004087 (K Homology domain)
Protein content	IWA2978	201	3B 323.92cM	Traes_3B_80B2632B4.1	99	AT1G02850.4 ***-[2.629] beta glucosidase 11 LENGTH=521 IPR001360 (Glycoside hydrolase, family 1), IPR017853 (Glycoside hydrolase, superfamily)
Protein content	IWA8526	101	3A 274.44cM	Traes_1BL_25C4501BF.1	100	AT2G21270.3 *-*-[3.553] ubiquitin fusion degradation 1 LENGTH=340 IPR004854 (Ubiquitin fusion degradation protein UFD1)
Protein content	IWB61173	101	5B 349.64cM	Traes_5BL_776CDD034.1	100	AT5G42660.1 ***-[2.746] Protein of unknown function (DUF616) LENGTH=463 IPR006852 (Protein of unknown function DUF616)3
Protein content	IWB10638	101	3A 82.86cM	Traes_3AS_C44977369.1	100	AT3G24240.1 ***-[4.718] Leucine-rich repeat receptor-like protein kinase family protein LENGTH=1141 IPR001611 (Leucine-rich repeat)4
Protein content	IWB72533	101	1B 227.17cM	Traes_1BL_B16C84B50.2	100	AT2G40950.1 ***-[5.627] Basic-leucine zipper (bZIP) transcription factor family protein LENGTH=7215
SDS volume	IWB24303.1	101	1B 142.58cM	Traes_1BS_0032D1960.3	100	Unknown protein4
SDS volume	IWB35107	201	1B	Traes_2AL_ABDE968A8.1	100	AT5G03040.1 ***-[1.95] IQ-domain 2 LENGTH=461 IPR025064 (Domain of unknown function DUF4005)5
SDS volume	IWB35107	201	1B	Traes_1DS_ABDE968A8.1	100	AT5G03040.1 ***-[1.95] IQ-domain 2 LENGTH=461 IPR025064 (Domain of unknown function DUF4005)
SDS volume	IWB10582	101	1B 415.34cM	Traes_1BL_2C5C5E536.1	100	AT4G34980.1 ***-[2.164] subtilisin-like serine protease 2 LENGTH=764 IPR015500 (Peptidase S8, subtilisin-related)
SDS volume	IWB44606	101	1B 415.34cM	Traes_1BL_F0FD9500F.1	100	AT4G10550.3 ***-[1.789] Subtilase family protein LENGTH=794 IPR015500 (Peptidase S8, subtilisin-related), IPR023828 (Peptidase S8, subtilisin, Ser-active site)6
SDS volume	IWB74583	101	1B 142.58cM	Traes_1BS_66A76DFC2.1	100	AT3G62160.1 ***-[4.257] HXXXD-type acyl-transferase family protein LENGTH=428 IPR003480 (Transferase), IPR023213 (Chloramphenicol acetyltransferase-like domain)7
SDS volume	IWB35518	201	1B	Traes_1BS_EA26D2661.1	100	AT5G38560.1 ***-[1.888] Protein kinase superfamily protein LENGTH=681 IPR011009 (Protein kinase-like domain), IPR013320 (Concanavalin A-like lectin/glucanase, subgroup)9
SDS volume	IWB25528	101	7B 10.46cM	Traes_7BS_1A80525CF.1	100	AT5G43310.1 *-*-[1.684] COP1-interacting protein-related LENGTH=123710
Starch content	IWB34957	201	6A 153.27cM	Traes_6AS_509D2AD6C.1	100	sp|Q0P5W1|VPS8_MOUSE *-*-[2.55] Vacuolar protein sorting-associated protein 8 homolog IPR000547 (Clathrin, heavy chain/VPS, 7-fold repeat), IPR013083 (Zinc finger, RING/FYVE/PHD-type)
Test weight	IWB58695	101	2B 583.38cM	Traes_2AL_E2999071F.1	100	AT5G64030.1 ***-[4.962] S-adenosyl-L-methionine-dependent methyltransferases superfamily protein LENGTH=829 IPR004159 (Putative S-adenosyl-L-methionine-dependent methyltransferase)
1000-kernel weight	IWB35363	129	3B	Traes_3B_C050C5244.1	100	AT5G42710.1 *-*-[11.529] unknown protein; Has 1807 Blast hits to 1807 proteins in 277 species: Archae - 0; Bacteria - 0; Metazoa - 736; Fungi - 347; Plants - 385; Viruses - 0; Other Eukaryotes - 339 (source: NCBI BLink). LENGTH=807
1000-kernel weight	IWB55272	101	3B 262.85cM	Traes_3B_71844B9EC.1	99	sp|O64584|WAP_ARATH ***-[2.648] WPP domain-associated protein
1000-kernel weight	IWB62875	101	3B 262.85cM	Traes_3B_F75E2E740.1	100	UniRef90_Q2QMV6 ***-[3.034] Expressed protein n=2 Tax=Oryza sativa subsp. japonica RepID=Q2QMV6_ORYSJ IPR011676 (Domain of unknown function DUF1618)
1000-kernel weight	IWB41092	101	5B	Traes_5BL_8D23DFA4A.1	100	sp|Q6F388|HFA2E_ORYSJ ***-[4.049] Heat stress transcription factor A-2e IPR011991 (Winged helix-turn-helix DNA-binding domain), IPR027725 (Heat shock transcription factor family)
1000-kernel weight	IWB41092	101	5B	Traes_5AL_16AD8DEEC.1	100	sp|Q6F388|HFA2E_ORYSJ ***-[4.057] Heat stress transcription factor A-2e IPR011991 (Winged helix-turn-helix DNA-binding domain), IPR027725 (Heat shock transcription factor family)
1000-kernel weight	IWB65785	54	3B 262.85cM	Traes_3B_CF00EC122.1	100	sp|Q3T0F5|RAB7A_BOVIN ***-[2.556] Ras-related protein Rab-7a IPR001806 (Small GTPase superfamily), IPR027417 (P-loop containing nucleoside triphosphate hydrolase)
1000-kernel weight	IWB60904	101	3B 256.15cM	Traes_3B_6F0157CE8.1	100	AT1G44970.1 ***-[1.841] Peroxidase superfamily protein LENGTH=346 IPR010255 (Haem peroxidase)
